# Supplementary material for: Functional Selectivity of Coumarin Derivates Acting via GPR55 in Neuroinflammation
Source: Int J Mol Sci. 2022 Jan 16;23(2):959. doi: 10.3390/ijms23020959 (PMC8779649; doi:10.3390/ijms23020959)
Supplement: Supplementary file 1 [file ijms-23-00959-s001.zip]

Archive with 1 entries (1 files):
- ijms-1548166-supplementary.pdf
